# Supplementary material for: Autophagy and Alzheimer’s Disease: From Molecular Mechanisms to Therapeutic Implications
Source: Front Aging Neurosci. 2018 Jan 30;10:04. doi: 10.3389/fnagi.2018.00004 (PMC5797541; doi:10.3389/fnagi.2018.00004)
Supplement: Supplementary file 1 [file Table_1.xlsx]

## Sheet: S1
Supplementary Table 1. In this table we list genes involved in both autophagy and AD. Autophagy-related columns are marked in blue. AD-related columns are marked in red.
Gene name	Included in "autophagy" GO term (Homo sapiens)	Included in KEGG pathway "autophagy-animal"	AlzBase hierarchy	Number of studies reporting differential expression in AlzBase	ALZGENE hierarchy	Number of genetic association studies in ALZGENE	GLAD4U confidence score
ABL1	YES		43	8
ACBD5	YES		57	7
ACTL6A	YES		60	7
ADRB2	YES		62	6
ATG10	YES	YES	78	6
ATG12	YES	YES	127	4
ATG4B	YES	YES	159	3
ATG5	YES	YES	126	4
ATG7	YES	YES	46	8
ATM	YES		116	4
ATP13A2	YES		182	3
ATP6V0A1	YES		54	7
ATPIF1	YES		87	5
BAD	YES	YES	151	3
BCL2	YES	YES	13	11
BECN1	YES	YES	39	8
BMF	YES		156	3
BNIP3	YES	YES	112	4
BNIP3L	YES		176	3
BOK	YES		80	6
C6orf106	YES		178	3
C9orf72	YES		65	6			15.0868
CALCOCO2	YES		18	10
CAMKK2	YES	YES	14	11
CASP3	YES		136	3
CDK5	YES		2	15	8	6	42.2823
CHMP2A	YES		168	3
CHMP2B	YES		84	5			2.6321
CHMP4B	YES		17	10
CHMP6	YES		141	3
CLU	YES		50	7	3	42	53.2603
CSNK2A1	YES		52	7
CSNK2B	YES		179	3
CTSD	YES	YES			4	42	21.838
CTSK	YES		181	3
DAPK1	YES		83	5	7	14	2.9551
DCN	YES		40	8
DEPDC5	YES		139	3
DNM1L	YES		20	10
DRAM1	YES		113	4
DYNLL1	YES		74	6
EIF4E	YES		97	5
EP300	YES		16	10
EXOC1	YES		98	5
EXOC8	YES		49	8
FBXL2	YES		23	10
FBXW7	YES		79	6
FEZ1	YES		110	4
FIS1	YES		123	4
FLCN	YES		19	10
FOXO1	YES		4	15
FUNDC1	YES		25	9
FUNDC2	YES		164	3
FYCO1	YES		6	14
FZD5	YES		180	3
GABARAPL1	YES		21	10
GABARAPL2 (ATG8, LC3)	YES	YES	71	6
GAPDH	YES		36	8			2.0326
GBA	YES		137	3
GFAP	YES		3	15
GOLGA2	YES		122	4
GPSM1	YES		175	3
GSK3A	YES						8.0479
HIF1A	YES	YES	133	4
HSP90AA1	YES		88	5
HSPA8	YES		22	10
HTR2B	YES		144	3
HTT	YES						2.5658
IFI16	YES		12	12
INS		YES					2.6202
ITGB4	YES		55	7
ITPR1	YES	YES	31	9
KDR	YES		128	4
KIAA1324	YES		34	9
KIF25	YES		118	4
LAMP2	YES	YES	8	12
LARS	YES		150	3
LEPR	YES		132	4
LGALS8	YES		61	7
LIX1	YES		59	7
LRRK2	YES						12.2247
LRSAM1	YES		174	3
LZTS1	YES		58	7
MAP1LC3A	YES		51	7
MAP1LC3B	YES		92	5
MAP1LC3B2	YES		149	3
MAPK8	YES		27	9
MAPT	YES		82	5	2	59	1000
MCL1	YES		33	9
MEFV	YES						4.0484
MFN1	YES		129	4
MT3	YES		103	4			5.2048
MTMR3	YES	YES	162	3
NEDD4	YES		157	3
NPC1	YES		35	8			3.4147
NRBF2	YES	YES	41	8
NRBP2	YES		95	5
OPTN	YES		63	6
PACS2	YES		171	3
PIK3CB	YES	YES	142	3
PIK3R4	YES	YES	99	5
PIM2	YES		90	5
PINK1	YES		131	4
PIP4K2A	YES		42	8
PIP4K2B	YES		26	9
PIP4K2C	YES		173	3
PLAA	YES		86	5
PLEKHF1	YES		117	4
PLK2	YES		5	14
POLR3A	YES		148	3
PRKACA	YES		138	3			6.2868
PRKAG1	YES		73	6
PRKN	YES						2.4145
PSEN1	YES				1	77	1000
RAB1A	YES		109	4
RAB23	YES		125	4
RAB33A	YES		67	6
RAB33B	YES	YES	161	3
RAB39B	YES		108	4
RAB3GAP1	YES		107	4
RALB	YES		100	5
RB1CC1 (FIP200)	YES	YES	29	9
RNF152	YES		158	3
RRAGA	YES	YES	44	8
RRAGB	YES		89	5
RRAGD	YES	YES	77	6
RUVBL1	YES		105	4
S100A8	YES		81	6
S100A9	YES		130	4
SCOC	YES		30	9
SH3BP4	YES		48	8
SIRT1	YES		37	8
SIRT2	YES		68	6
SLC17A9	YES		155	3
SMURF1	YES		177	3
SNAP29	YES	YES	147	3
SNCA	YES		7	13			166.737
SOGA1	YES		166	3
SPTLC2	YES		172	3
SQSTM1 (p62)	YES		85	5			2.6048
SRC	YES		154	3
SREBF1	YES		134	3
STAM	YES		9	12
STK11 (LKB1)	YES	YES	38	8
SVIP	YES		111	4
TAB2	YES		124	4
TBC1D12	YES		75	6
TCIRG1	YES		94	5
TECPR1	YES		76	6
TFEB	YES		11	12
TMEM59	YES						5.8017
TOMM20	YES		15	11
TOMM22	YES		91	5
TOMM40	YES				6	17	42.4906
TP53	YES		135	3
TP53INP1	YES		10	12
TP53INP2	YES	YES	53	7
TRIM17	YES		143	3
TRIM21	YES		114	4
TRIM22	YES		121	4
TRIM5	YES		153	3
TRIM8	YES		28	9
TSG101	YES		120	4
U2AF1	YES		152	3
U2AF2	YES		69	6
UBA52	YES		169	3
UBB	YES		104	4			4.5426
UBC	YES		93	5
UBQLN1	YES		102	4	5	22	16.7871
UBQLN2	YES		66	6
UBXN2A	YES		32	9
UCHL1	YES		1	16			3.3166
ULK2	YES	YES	119	4
USP10	YES		70	6
USP13	YES		140	3
USP36	YES		115	4
VAMP7	YES		24	9
VAMP8	YES	YES	101	5
VDAC1	YES		45	8
VPS13A	YES		160	3
VPS13C	YES		72	6
VPS16	YES		167	3
VPS25	YES		106	4
VPS26A	YES						3.3209
VPS26B	YES		146	3
VPS28	YES		96	5
VPS29	YES		56	7
VPS35	YES		64	6
WBP11	YES		145	3
WDR45 (WIPI4)	YES	YES	163	3
WDR6	YES		47	8
WDR81	YES		170	3
ZDHHC8	YES		165	3

## Sheet: S2
Supplementary Table 2. In this table we list interactions between genes discussed in the present review and genes involved in KEGG pathway “autophagy - animal”. Interactions were identified using STRING database. Medium STRING conﬁdence score = 0.4.
Node1	Node2	Experimentally determined interaction confidence score	Database annotated confidence score	Combined confidencescore
FOXO1	AKT1	0.861	0.9	0.985
CDK5	MAP2K1	0.448	0.9	0.942
SNCA	BAD	0.396	0.9	0.937
SNCA	PRKCD	0.378	0.9	0.935
CDK5	MAPT	0.36	0.9	0.933
TRAF6	PSEN1	0.36	0.9	0.933
UBQLN1	GABARAP	0.054	0.9	0.901
SNCA	UCHL1	0	0.9	0.9
ERN1	PSEN1	0.379	0.8	0.87
FOXO1	PRKAA2	0.098	0.8	0.811
FOXO1	MAPK1	0.053	0.8	0.802
FOXO1	MAPK3	0.053	0.8	0.802
FOXO1	STK11	0.054	0.8	0.802
PSEN1	EIF2AK3	0	0.8	0.8
MAPT	MAPK1	0	0.8	0.8
MAPT	MAPK3	0	0.8	0.8
ZFYVE1	UBQLN1	0.435	0	0.435
PSEN1	PIK3R1	0.407	0	0.407
FOXO1	TSC2	0.407	0	0.407
LAMP2	UCHL1	0.407	0	0.407
UBQLN1	MTOR	0.402	0	0.402
SNCA	AKT1	0.375	0	0.375
FOXO1	ATG7	0.36	0	0.36
PSEN1	BCL2L1	0.36	0	0.36
SNCA	BCL2L1	0.36	0	0.36
SNCA	CTSD	0.36	0	0.36
PSEN1	GFAP	0.36	0	0.36
SNCA	MAPK1	0.36	0	0.36
BCL2	PSEN1	0.36	0	0.36
CDK5	PSEN1	0.36	0	0.36
MAPT	PSEN1	0.36	0	0.36
UBQLN1	PSEN1	0.36	0	0.36
ATG5	SNCA	0.36	0	0.36
LAMP2	SNCA	0.36	0	0.36
MAPT	SNCA	0.36	0	0.36
SNCA	TRAF6	0.36	0	0.36
TRAF6	UCHL1	0.36	0	0.36
CLU	ATG3	0.36	0	0.36
CLU	BCL2L1	0.36	0	0.36
CDK5	UCHL1	0.348	0	0.348
MAPT	AKT1	0.336	0	0.336
RPTOR	UCHL1	0.336	0	0.336
SNCA	MAPK3	0.325	0	0.325
ERN1	UCHL1	0.325	0	0.325
UBQLN1	ATG7	0.324	0	0.323
MAPT	PRKCD	0.324	0	0.323
MAPT	TRAF6	0.285	0	0.285
CDK5	MAPK1	0.262	0	0.262
CDK5	MAPK3	0.262	0	0.262
CDK5	MTOR	0.255	0	0.254
CDK5	PIK3C3	0.255	0	0.254
CDK5	PIK3CA	0.255	0	0.254
CDK5	PIK3CB	0.255	0	0.254
CDK5	PIK3CD	0.255	0	0.254
FOXO1	PRKCD	0.191	0	0.191
FOXO1	PRKCQ	0.191	0	0.191
SNCA	RRAS2	0.178	0	0.178
UBQLN1	IGF1R	0.174	0	0.173
UBQLN1	MAP3K7	0.174	0	0.173
UBQLN1	STK11	0.174	0	0.173
ERN1	UBQLN1	0.174	0	0.173
CDK5	MAP2K2	0.174	0	0.173
CDK5	PRKAA2	0.174	0	0.173
CDK5	FOXO1	0.17	0	0.169
CDK5	AKT1	0.17	0	0.169
CDK5	ERN1	0.17	0	0.169
CDK5	IGF1R	0.17	0	0.169
CDK5	MAP3K7	0.17	0	0.169
CDK5	PRKCD	0.169	0	0.169
CDK5	PRKCQ	0.169	0	0.169
CDK5	PTEN	0.17	0	0.169
CDK5	STK11	0.17	0	0.169
FOXO1	PIK3R3	0.154	0	0.153
